# Supplementary material for: MicroRNA-205-5p inhibits three-dimensional spheroid proliferation of ErbB2-overexpressing breast epithelial cells through direct targeting of CLCN3
Source: PeerJ. 2019 Oct 8;7:e7799. doi: 10.7717/peerj.7799 (PMC6788438; doi:10.7717/peerj.7799)
Supplement: Supplemental Information 2 [file peerj-07-7799-s010.zip]

Archive with 5 entries (5 files):
- Uncut images/Actin uncut.tif
- Uncut images/CD63 uncut.tif
- Uncut images/CLCN3 uncut.tif
- Uncut images/HSP70 uncut.tif
- Uncut images/Stable cells CLCN3 uncut.tif
